# Supplementary material for: Chiral Binaphthalene Building Blocks for Self-Assembled Nanoscale CPL Emitters
Source: Molecules. 2023 Apr 11;28(8):3382. doi: 10.3390/molecules28083382 (PMC10142354; doi:10.3390/molecules28083382)
Supplement: Supplementary file 1 [file molecules-28-03382-s001.zip]

Archive with 1 entries (1 files):
- molecules-2326422-supplementary.pdf
